# Supplementary material for: A Portrait of Cord Blood Units Distributed for Transplantation from Canadian Blood Services’ Cord Blood Bank: First Analysis
Source: Curr Oncol. 2022 Dec 6;29(12):9572–81. doi: 10.3390/curroncol29120752 (PMC9777040; doi:10.3390/curroncol29120752)
Supplement: Supplementary file 1 [file curroncol-29-00752-s001.zip]

Archive with 1 entries (1 files):
- curroncol-2019497-supplementary.pdf
